# Supplementary material for: B cell phenotypes and maturation states in cows naturally infected with Mycobacterium avium subsp. Paratuberculosis
Source: PLoS One. 2022 Dec 7;17(12):e0278313. doi: 10.1371/journal.pone.0278313 (PMC9728927; doi:10.1371/journal.pone.0278313)
Supplement: S1 Dataset — (XLSX) [file pone.0278313.s006.xlsx]

## Sheet: Sheet1
Data for Figures are presented as Means ± SEM
Figure 2	Infection	Treatment	BAQ44A+ cells	BAQ44A B-1a cells	BAQ44A B-1b cells	BAQ44A B-2 cells
	Control	Fresh	4049.62	3467.38	187.5	394.75
	Subclinical	Fresh	4287	3235.5	228.5	823
	Clinical	Fresh	5760.62	4536.75	292.625	931.25
	Control	SEM	910.792	909.951	58.7926	85.3967
	Subclinical	SEM	941.866	880.572	55.11	207.93
	Clinical	SEM	835.756	977.11	56.6918	169.908
	Infection	Treatment	BAQ44A+ cells	BAQ44A B-1a cells	BAQ44A B-1b cells	BAQ44A B-2 cells
	Control	PWM	94	26.875	10.25	56.875
	Subclinical	PWM	190.375	48.125	16.75	125.5
	Clinical	PWM	262.75	71.375	42.625	148.75
	Control	SEM	28.5601	9.64261	3.58444	16.5814
	Subclinical	SEM	38.2758	14.3234	4.49901	27.2672
	Clinical	SEM	73.1385	18.159	11.1802	50.2205
	Infection	Treatment	BAQ44A+ cells	BAQ44A B-1a cells	BAQ44A B-1b cells	BAQ44A B-2 cells
	Control	MPS	41.625	5.25	0.875	35.5
	Subclinical	MPS	77.375	9.375	1.5	66.5
	Clinical	MPS	74	9.42857	1.42857	63.1429
	Control	SEM	8.35151	1.5089	0.295048	8.51679
	Subclinical	SEM	35.2334	3.95482	0.731925	33.0032
	Clinical	SEM	27.1372	3.05394	0.368856	26.1037
Figure 3	Infection	Treatment	BAQ155A+ cells	BAQ155A B-1a cells	BAQ155A B-1b cells	BAQ155A B-2 cells
	Control	Fresh	7650.88	6555.38	599.375	496.125
	Subclinical	Fresh	7758.75	6621.25	522.75	614.75
	Clinical	Fresh	7141.38	5865.75	751.25	524.375
	Control	SEM	1549.39	1676.75	131.084	96.6384
	Subclinical	SEM	1906.33	1990.78	110.29	162.25
	Clinical	SEM	1154.85	1262.81	140.523	118.991
	Infection	Treatment	BAQ155A+ cells	BAQ155A B-1a cells	BAQ155A B-1b cells	BAQ155A B-2 cells
	Control	PWM	1693	1221.5	302.875	168.625
	Subclinical	PWM	2721.88	1782	478.125	461.75
	Clinical	PWM	4703.62	2695.75	1155.5	852.375
	Control	SEM	452.943	375.459	90.4282	46.8131
	Subclinical	SEM	648.559	614.859	122.608	143.675
	Clinical	SEM	1182.08	728.003	385.251	310.815
	Infection	Treatment	BAQ155A+ cells	BAQ155A B-1a cells	BAQ155A B-1b cells	BAQ155A B-2 cells
	Control	MPS	628.75	403.5	68.375	156.875
	Subclinical	MPS	825.375	490.125	50.125	285.125
	Clinical	MPS	1241.12	622.75	89.875	528.5
	Control	SEM	147.252	120.106	15.5149	28.9127
	Subclincal	SEM	302.235	230.226	13.1901	77.9525
	Clinical	SEM	257.482	159.891	19.9441	165.592
Figure 4	Infection	Treatment	CD21+ cells	CD21 B-1a cells	CD21 B-1b cells	CD21 B-2 cells
	Control	Fresh	3678.38	2969.38	248.75	460.25
	Subclinical	Fresh	3713.88	2934.38	160.375	619.125
	Clinical	Fresh	3769.75	2987.75	266.5	515.5
	Control	SEM	650.997	711.753	68.6203	103.681
	Subclinical	SEM	730.451	689.377	42.1761	192.592
	Clinical	SEM	629.163	648.02	58.9933	126.959
	Infection	Treatment	CD21+ cells	CD21 B-1a cells	CD21 B-1b cells	CD21 B-2 cells
	Control	PWM	798.25	538.875	96.375	163
	Subclinical	PWM	1235.12	816.25	146.25	272.625
	Clinical	PWM	2019.38	1230.62	317.25	471.5
	Control	SEM	179.32	160.435	16.0022	25.493
	Subclinical	SEM	311.617	278.223	34.9968	47.3165
	Clinical	SEM	463.676	309.784	92.5135	119.451
	Infection	Treatment	CD21+ cells	CD21 B-1a cells	CD21 B-1b cells	CD21 B-2 cells
	Control	MPS	601.125	331.75	61.375	208
	Subclinical	MPS	867.375	485.875	77	304.5
	Clinical	MPS	858.375	405.75	52.125	400.5
	Control	SEM	116.484	101.251	13.391	20.3531
	Subclinical	SEM	221.676	172.497	26.022	68.4421
	Clinical	SEM	151.005	134.451	9.53459	94.0009
Figure 5	Infection	Treatment	B Cells	B-1a Cells	B-1b Cells	B-2 Cells
	Control	Fresh	14674.8	7838.2	872.4	5964.2
	Subclinical	Fresh	25529.8	11968.2	1093.6	12468
	Clinical	Fresh	22012.6	10591.6	1429.8	9991.2
	Control	SEM	873.964	1402.48	337.181	1202.19
	Subclinical	SEM	1618.77	1163.05	291.447	1152.51
	Clinical	SEM	2901.99	2229.13	550.111	1412.13
	Infection	Treatment	B Cells	B-1a Cells	B-1b Cells	B-2 Cells
	Control	MPS	1179.17	308	7.16667	864
	Subclinical	MPS	1913.33	178.167	7.5	1616.5
	Clinical	MPS	823.8	276.714	12	666.2
	Control	SEM	353.526	153.359	0.933185	233.26
	Subclinical	SEM	353.244	67.0397	1.01858	250.91
	Clinical	SEM	242.1	96.6512	4.02137	189.13
Figure 6	Infection	Treatment	Memory B cells	Plasma B cells	Germinal B cells	Early B cells
	Control	Fresh	44.875	27	267	7095.62
	Subclinical	Fresh	31.7778	37.8889	326.222	6893
	Clinical	Fresh	43	86	343.143	6622.57
	Control	SEM	9.40068	8.57738	64.925	1095.45
	Subclinical	SEM	6.2822	8.18611	67.6381	1662.24
	Clinical	SEM	13.4164	42.5049	124.648	1505.41
	Infection	Treatment	Memory B cells	Plasma B cells	Germinal B cells	Early B cells
	Control	PWM	661.6	17.5714	244.857	2238
	Subclinical	PWM	1459.78	8.44444	197.444	3126.78
	Clinical	PWM	29.2	14.1429	51.3333	473
	Control	SEM	532.128	6.90361	83.1093	629.01
	Subclinical	SEM	752.091	2.88247	76.9612	773.452
	Clinical	SEM	11.9013	6.46024	15.7579	156.192
	Infection	Treatment	Memory B cells	Plasma B cells	Germinal B cells	Early B cells
	Control	MPS	6.5	12.625	56.4286	366.143
	Subclinical	MPS	7.55556	8.77778	35.625	322.5
	Clinical	MPS	17.2857	4.5	95.8	714
	Control	SEM	2.41868	3.33776	28.3371	122.851
	Subclinical	SEM	1.72491	2.33201	9.16893	50.2902
	Clinical	SEM	7.58355	1.17615	20.3135	88.669
Figure 7	Infection	Treatment	IL-10	IL-7	MAPK3	BTG1	BCL2	CD79A	SWAP70	MAPK1
	Control	ConA	2.47975	1.15019	1.49006	1.02278	2.98461	0.712647	1.29588	1.29182
	Subclinical	ConA	3.46036	2.71905	1.35855	0.693864	2.31285	0.817955	1.52529	1.32595
	Clinical	ConA	1.85747	1.13337	1.06632	0.796316	1.96111	0.802316	1.47205	1.29753
	Control	SEM	0.710214	0.133692	0.42004	0.296601	0.555269	0.208063	0.19434	0.162965
	Subclinical	SEM	0.684169	0.938143	0.394226	0.0845378	0.473241	0.175248	0.205828	0.15286
	Clinical	SEM	0.523102	0.142886	0.150679	0.121744	0.244761	0.176614	0.168973	0.14977
	Infection	Treatment	IL-10	IL-7	MAPK3	BTG1	BCL2	CD79A	SWAP70	MAPK1
	Control	PWM	2.25036	1.40147	1.14671	0.643437	2.5825	0.456063	1.31481	1.02294
	Subclinical	PWM	3.8852	2.83644	1.69736	0.8026	2.97283	1.183	1.91188	1.48642
	Clinical	PWM	3.97612	1.11824	2.7053	2.89263	4.56494	2.9899	3.34584	6.22035
	Control	SEM	0.487109	0.282317	0.248604	0.145963	0.574133	0.0532604	0.227845	0.143225
	Subclinical	SEM	1.07191	1.05997	0.734268	0.15072	1.20068	0.590553	0.382344	0.446305
	Clinical	SEM	0.779516	0.120139	1.25686	1.94706	1.56399	1.09423	0.998511	2.75065
	Infection	Treatment	IL-10	IL-7	MAPK3	BTG1	BCL2	CD79A	SWAP70	MAPK1
	Control	MPS	2.05429	2.05985	1.03224	1.36029	1.3992	0.946533	1.34662	1.23571
	Subclinical	MPS	3.00937	2.91894	0.894941	1.1841	1.29437	0.861579	1.5488	1.29565
	Clinical	MPS	3.35913	1.98429	1.47573	1.77987	1.96783	1.306	1.728	1.67073
	Control	SEM	0.360847	0.341471	0.0964027	0.207057	0.133451	0.142715	0.177698	0.132296
	Subclinical	SEM	0.557901	0.318594	0.326692	0.408625	0.378252	0.351319	0.267183	0.32
	Clinical	SEM	0.557901	0.318594	0.326692	0.408625	0.378252	0.351319	0.267183	0.32
